# Supplementary material for: ﻿Four new species of Sphaeroderma Stephens (Coleoptera, Chrysomelidae, Galerucinae, Alticini) from Taiwan, with discussion on genus boundaries based on S.flavonotatum Chûjô and S.jungchani sp. nov
Source: Zookeys. 2023 Nov 27;1185:1–19. doi: 10.3897/zookeys.1185.112099 (PMC10696598; doi:10.3897/zookeys.1185.112099)
Supplement: XML Treatment for Sphaeroderma [file zookeys.1185.112099-treatment1.xml]

<!DOCTYPE tp:taxon-treatment
  PUBLIC "-//TaxonX//DTD Taxonomic Treatment Publishing DTD v0 20100105//EN" "tax-treatment-NSO.dtd">
<tp:taxon-treatment xmlns:tp="http://www.plazi.org/taxpub"><tp:treatment-meta><kwd-group><label>Taxon classification</label><kwd>
              <named-content content-type="kingdom">Animalia</named-content>
            </kwd><kwd>
              <named-content content-type="order">Coleoptera</named-content>
            </kwd><kwd>
              <named-content content-type="family">Chrysomelidae</named-content>
            </kwd></kwd-group><mixed-citation publication-type="journal"><person-group><name><surname>Lee</surname><given-names>Chi-Feng</given-names></name></person-group><article-title>﻿Four new species of <italic><tp:taxon-name><tp:taxon-name-part taxon-name-part-type="genus" reg="Sphaeroderma">Sphaeroderma</tp:taxon-name-part></tp:taxon-name></italic> Stephens (<tp:taxon-name><tp:taxon-name-part taxon-name-part-type="order">Coleoptera</tp:taxon-name-part></tp:taxon-name>, <tp:taxon-name><tp:taxon-name-part taxon-name-part-type="family">Chrysomelidae</tp:taxon-name-part></tp:taxon-name>, <tp:taxon-name><tp:taxon-name-part taxon-name-part-type="subfamily">Galerucinae</tp:taxon-name-part></tp:taxon-name>, <tp:taxon-name><tp:taxon-name-part taxon-name-part-type="tribe">Alticini</tp:taxon-name-part></tp:taxon-name>) from Taiwan, with discussion on genus boundaries based on <italic><tp:taxon-name><tp:taxon-name-part taxon-name-part-type="genus" reg="Sphaeroderma">S.</tp:taxon-name-part><tp:taxon-name-part taxon-name-part-type="species" reg="flavonotatum">flavonotatum</tp:taxon-name-part></tp:taxon-name></italic> Chûjô and <italic><tp:taxon-name><tp:taxon-name-part taxon-name-part-type="genus" reg="Sphaeroderma">S.</tp:taxon-name-part><tp:taxon-name-part taxon-name-part-type="species" reg="jungchani">jungchani</tp:taxon-name-part></tp:taxon-name></italic> sp. nov.</article-title><source>Zookeys</source><day>27</day><month>11</month><year>2023</year><volume>1185</volume><fpage>1</fpage><lpage>19</lpage><pub-id pub-id-type="doi">10.3897/zookeys.1185.112099</pub-id></mixed-citation></tp:treatment-meta><tp:nomenclature><label>﻿</label><tp:taxon-name>
            <object-id xmlns:xlink="http://www.w3.org/1999/xlink" content-type="arpha" xlink:type="simple">4BD579CD-BCBA-513A-9135-30AE163D7703</object-id>
            <tp:taxon-name-part taxon-name-part-type="genus" reg="Sphaeroderma">Sphaeroderma</tp:taxon-name-part>
          </tp:taxon-name><tp:taxon-authority>Stephens, 1831</tp:taxon-authority><tp:nomenclature-citation-list><tp:nomenclature-citation><tp:taxon-name>
                <tp:taxon-name-part taxon-name-part-type="genus" reg="Sphaeroderma">Sphaeroderma</tp:taxon-name-part>
              </tp:taxon-name><comment>Stephens, 1831: 328. Type species: <tp:taxon-name><tp:taxon-name-part taxon-name-part-type="genus" reg="Altica">Altica</tp:taxon-name-part><tp:taxon-name-part taxon-name-part-type="species" reg="testacea">testacea</tp:taxon-name-part></tp:taxon-name> Fabricius, 1775, subsequently designated by <xref ref-type="bibr" rid="B15">Maulik (1926)</xref>.</comment></tp:nomenclature-citation><tp:nomenclature-citation><tp:taxon-name>
                <tp:taxon-name-part taxon-name-part-type="genus" reg="Argosomus">Argosomus</tp:taxon-name-part>
              </tp:taxon-name><comment>Wollaston, 1868: 152. Type species: <tp:taxon-name><tp:taxon-name-part taxon-name-part-type="genus" reg="Argosomus">Argosomus</tp:taxon-name-part><tp:taxon-name-part taxon-name-part-type="species" reg="epilachnoides">epilachnoides</tp:taxon-name-part></tp:taxon-name> Wollaston, 1868, subsequently designated by <xref ref-type="bibr" rid="B13">Konstantinov and Vandenberg (1996)</xref>. Synonymized by <xref ref-type="bibr" rid="B18">Scherer (1961)</xref>.</comment></tp:nomenclature-citation><tp:nomenclature-citation><tp:taxon-name>
                <tp:taxon-name-part taxon-name-part-type="genus" reg="Musaka">Musaka</tp:taxon-name-part>
              </tp:taxon-name><comment>Bechyné, 1958: 91. Type species: <tp:taxon-name><tp:taxon-name-part taxon-name-part-type="genus" reg="Sphaeroderma">Sphaeroderma</tp:taxon-name-part><tp:taxon-name-part taxon-name-part-type="species" reg="freyi">freyi</tp:taxon-name-part></tp:taxon-name> Bechyné, 1955. Synonymized by <xref ref-type="bibr" rid="B18">Scherer (1961)</xref>.</comment></tp:nomenclature-citation><tp:nomenclature-citation><tp:taxon-name>
                <tp:taxon-name-part taxon-name-part-type="genus" reg="Kimotoa">Kimotoa</tp:taxon-name-part>
              </tp:taxon-name><comment>Gruey, 1985: 125. Type species: <tp:taxon-name><tp:taxon-name-part taxon-name-part-type="genus" reg="Argopus">Argopus</tp:taxon-name-part><tp:taxon-name-part taxon-name-part-type="species" reg="splendens">splendens</tp:taxon-name-part></tp:taxon-name> Gressitt &amp; Kimoto, 1963, by original designation. Synonymized by <xref ref-type="bibr" rid="B12">Konstantinov and Prathapan (2008)</xref>.</comment></tp:nomenclature-citation></tp:nomenclature-citation-list></tp:nomenclature><tp:treatment-sec sec-type="notes" id="SECID0EUJAE"><title>Notes.</title><p>Three new species with oblong bodies (Figs <xref ref-type="fig" rid="F3">3</xref>, <xref ref-type="fig" rid="F5">5</xref>) were collected from Shei-Pa National Park, but only one of them has longitudinal antennal calli (Fig. <xref ref-type="fig" rid="F2">2A</xref>) with poorly delimited supracallinal sulci. The other two have typical characters for <italic><tp:taxon-name><tp:taxon-name-part taxon-name-part-type="genus" reg="Sphaeroderma">Sphaeroderma</tp:taxon-name-part></tp:taxon-name></italic> (Fig. <xref ref-type="fig" rid="F2">2B–E</xref>). This suggests that the supracallinal sulci are not diagnostic.</p><p>The new species of <italic><tp:taxon-name><tp:taxon-name-part taxon-name-part-type="genus" reg="Sphaeroderma">Sphaeroderma</tp:taxon-name-part></tp:taxon-name></italic> from Shei-Pa National Park can be assigned to a species group (= <italic><tp:taxon-name><tp:taxon-name-part taxon-name-part-type="genus" reg="Sphaeroderma">S.</tp:taxon-name-part><tp:taxon-name-part taxon-name-part-type="species" reg="hsui">hsui</tp:taxon-name-part></tp:taxon-name></italic> species group) that can be separated from other species of <italic><tp:taxon-name><tp:taxon-name-part taxon-name-part-type="genus" reg="Sphaeroderma">Sphaeroderma</tp:taxon-name-part></tp:taxon-name></italic> (such as <italic><tp:taxon-name><tp:taxon-name-part taxon-name-part-type="genus" reg="Sphaeroderma">S.</tp:taxon-name-part><tp:taxon-name-part taxon-name-part-type="species" reg="flavonotatum">flavonotatum</tp:taxon-name-part></tp:taxon-name></italic> and <italic><tp:taxon-name><tp:taxon-name-part taxon-name-part-type="genus" reg="Sphaeroderma">S.</tp:taxon-name-part><tp:taxon-name-part taxon-name-part-type="species" reg="jungchani">jungchani</tp:taxon-name-part></tp:taxon-name></italic> sp. nov.) by their oblong bodies (Figs <xref ref-type="fig" rid="F3">3</xref>, <xref ref-type="fig" rid="F5">5</xref>) which look like members of <italic><tp:taxon-name><tp:taxon-name-part taxon-name-part-type="genus" reg="Meishania">Meishania</tp:taxon-name-part></tp:taxon-name></italic> Chen &amp; Wang, 1980: 1.1–1.2× longer and wide [spherical bodies (Fig. <xref ref-type="fig" rid="F8">8</xref>), as long as wide in <italic><tp:taxon-name><tp:taxon-name-part taxon-name-part-type="genus" reg="Sphaeroderma">S.</tp:taxon-name-part><tp:taxon-name-part taxon-name-part-type="species" reg="flavonotatum">flavonotatum</tp:taxon-name-part></tp:taxon-name></italic> and <italic><tp:taxon-name><tp:taxon-name-part taxon-name-part-type="genus" reg="Sphaeroderma">S.</tp:taxon-name-part><tp:taxon-name-part taxon-name-part-type="species" reg="jungchani">jungchani</tp:taxon-name-part></tp:taxon-name></italic> sp. nov.]; abdominal ventrites V without internal median ridge in males (abdominal ventrites V with internal median ridge in males of <italic><tp:taxon-name><tp:taxon-name-part taxon-name-part-type="genus" reg="Sphaeroderma">S.</tp:taxon-name-part><tp:taxon-name-part taxon-name-part-type="species" reg="flavonotatum">flavonotatum</tp:taxon-name-part></tp:taxon-name></italic> and <italic><tp:taxon-name><tp:taxon-name-part taxon-name-part-type="genus" reg="Sphaeroderma">S.</tp:taxon-name-part><tp:taxon-name-part taxon-name-part-type="species" reg="jungchani">jungchani</tp:taxon-name-part></tp:taxon-name></italic> sp. nov.), aedeagus without endophallic sclerites (Figs <xref ref-type="fig" rid="F4">4C, D</xref>, <xref ref-type="fig" rid="F6">6C, D</xref>) [aedeagus with one pair of small endophallic sclerites in <italic><tp:taxon-name><tp:taxon-name-part taxon-name-part-type="genus" reg="Sphaeroderma">S.</tp:taxon-name-part><tp:taxon-name-part taxon-name-part-type="species" reg="flavonotatum">flavonotatum</tp:taxon-name-part></tp:taxon-name></italic> (Fig. <xref ref-type="fig" rid="F9">9C, D</xref>) and <italic><tp:taxon-name><tp:taxon-name-part taxon-name-part-type="genus" reg="Sphaeroderma">S.</tp:taxon-name-part><tp:taxon-name-part taxon-name-part-type="species" reg="jungchani">jungchani</tp:taxon-name-part></tp:taxon-name></italic> sp. nov. (Fig. <xref ref-type="fig" rid="F7">7C, D</xref>)], gonocoxae with a transverse basal sclerite connected with apical sclerites (Figs <xref ref-type="fig" rid="F4">4G</xref>, <xref ref-type="fig" rid="F6">6G</xref>, <xref ref-type="fig" rid="F7">7G</xref>) [gonocoxae with only apical sclerites in <italic><tp:taxon-name><tp:taxon-name-part taxon-name-part-type="genus" reg="Sphaeroderma">S.</tp:taxon-name-part><tp:taxon-name-part taxon-name-part-type="species" reg="flavonotatum">flavonotatum</tp:taxon-name-part></tp:taxon-name></italic> (Fig. <xref ref-type="fig" rid="F9">9G</xref>)], and abdominal ventrite VIII in females strongly sclerotized and short speculum (Figs <xref ref-type="fig" rid="F4">4E</xref>, <xref ref-type="fig" rid="F6">6E</xref>, <xref ref-type="fig" rid="F7">7E</xref>) [abdominal ventrite VIII in females membranous except apical margin scleritozed and long speculum in <italic><tp:taxon-name><tp:taxon-name-part taxon-name-part-type="genus" reg="Sphaeroderma">S.</tp:taxon-name-part><tp:taxon-name-part taxon-name-part-type="species" reg="flavonotatum">flavonotatum</tp:taxon-name-part></tp:taxon-name></italic> (Fig. <xref ref-type="fig" rid="F9">9E</xref>)].</p></tp:treatment-sec><tp:treatment-sec><!--Section generated to contain objects referenced in tp:taxon-treatment.--><fig id="F3" position="float" orientation="portrait"><object-id xmlns:xlink="http://www.w3.org/1999/xlink" content-type="doi" xlink:type="simple">10.3897/zookeys.1185.112099.figure3</object-id><object-id xmlns:xlink="http://www.w3.org/1999/xlink" content-type="arpha" xlink:type="simple">4B0E2619-A0CC-5ECA-89B8-37FB2E01891D</object-id><label>Figure 3.</label><caption><p>Habitus of <italic><tp:taxon-name><tp:taxon-name-part taxon-name-part-type="genus" reg="Sphaeroderma">Sphaeroderma</tp:taxon-name-part><tp:taxon-name-part taxon-name-part-type="species" reg="hsui">hsui</tp:taxon-name-part></tp:taxon-name></italic> sp. nov. <bold>A</bold> typical form, male, dorsal view <bold>B</bold> ditto, ventral view <bold>C</bold> ditto, lateral view <bold>D</bold> color variation, male, dorsal view <bold>E</bold> ditto, ventral view <bold>F</bold> ditto, lateral view <bold>G</bold> color variation, female, dorsal view <bold>H</bold> ditto, ventral view <bold>I</bold> ditto, lateral view.</p></caption><graphic xmlns:xlink="http://www.w3.org/1999/xlink" xlink:href="zookeys-1185-001_article-112099__-g003.jpg" position="float" orientation="portrait" xlink:type="simple" id="oo_942953.jpg"><uri content-type="original_file" xlink:type="simple">https://binary.pensoft.net/fig/942953</uri></graphic></fig><fig id="F5" position="float" orientation="portrait"><object-id xmlns:xlink="http://www.w3.org/1999/xlink" content-type="doi" xlink:type="simple">10.3897/zookeys.1185.112099.figure5</object-id><object-id xmlns:xlink="http://www.w3.org/1999/xlink" content-type="arpha" xlink:type="simple">9B619F7A-9EF4-5BEC-BA36-628E3D8FFD08</object-id><label>Figure 5.</label><caption><p>Habitus of <italic><tp:taxon-name><tp:taxon-name-part taxon-name-part-type="genus" reg="Sphaeroderma">Sphaeroderma</tp:taxon-name-part><tp:taxon-name-part taxon-name-part-type="species" reg="changi">changi</tp:taxon-name-part></tp:taxon-name></italic> sp. nov. and <italic><tp:taxon-name><tp:taxon-name-part taxon-name-part-type="genus" reg="Sphaeroderma">S.</tp:taxon-name-part><tp:taxon-name-part taxon-name-part-type="species" reg="sheipaensis">sheipaensis</tp:taxon-name-part></tp:taxon-name></italic> sp. nov. <bold>A</bold><italic><tp:taxon-name><tp:taxon-name-part taxon-name-part-type="genus" reg="Sphaeroderma">S.</tp:taxon-name-part><tp:taxon-name-part taxon-name-part-type="species" reg="changi">changi</tp:taxon-name-part></tp:taxon-name></italic> sp. nov., female, dorsal view <bold>B</bold> ditto, ventral view <bold>C</bold> ditto, lateral view <bold>D</bold><italic><tp:taxon-name><tp:taxon-name-part taxon-name-part-type="genus" reg="Sphaeroderma">S.</tp:taxon-name-part><tp:taxon-name-part taxon-name-part-type="species" reg="sheipaensis">sheipaensis</tp:taxon-name-part></tp:taxon-name></italic> sp. nov., female, dorsal view <bold>E</bold> ditto, ventral view <bold>F</bold> ditto, lateral view.</p></caption><graphic xmlns:xlink="http://www.w3.org/1999/xlink" xlink:href="zookeys-1185-001_article-112099__-g005.jpg" position="float" orientation="portrait" xlink:type="simple" id="oo_942955.jpg"><uri content-type="original_file" xlink:type="simple">https://binary.pensoft.net/fig/942955</uri></graphic></fig><fig id="F2" position="float" orientation="portrait"><object-id xmlns:xlink="http://www.w3.org/1999/xlink" content-type="doi" xlink:type="simple">10.3897/zookeys.1185.112099.figure2</object-id><object-id xmlns:xlink="http://www.w3.org/1999/xlink" content-type="arpha" xlink:type="simple">ADA0D268-A049-542C-A4CD-84C23E2DB8A4</object-id><label>Figure 2.</label><caption><p>Heads of <italic><tp:taxon-name><tp:taxon-name-part taxon-name-part-type="genus" reg="Sphaeroderma">Sphaeroderma</tp:taxon-name-part></tp:taxon-name></italic> species in frontal view <bold>A</bold><italic><tp:taxon-name><tp:taxon-name-part taxon-name-part-type="genus" reg="Sphaeroderma">S.</tp:taxon-name-part><tp:taxon-name-part taxon-name-part-type="species" reg="hsui">hsui</tp:taxon-name-part></tp:taxon-name></italic> sp. nov. <bold>B</bold><italic><tp:taxon-name><tp:taxon-name-part taxon-name-part-type="genus" reg="Sphaeroderma">S.</tp:taxon-name-part><tp:taxon-name-part taxon-name-part-type="species" reg="changi">changi</tp:taxon-name-part></tp:taxon-name></italic> sp. nov. <bold>C</bold><italic><tp:taxon-name><tp:taxon-name-part taxon-name-part-type="genus" reg="Sphaeroderma">S.</tp:taxon-name-part><tp:taxon-name-part taxon-name-part-type="species" reg="sheipaensis">sheipaensis</tp:taxon-name-part></tp:taxon-name></italic> sp. nov. <bold>D</bold><italic><tp:taxon-name><tp:taxon-name-part taxon-name-part-type="genus" reg="Sphaeroderma">S.</tp:taxon-name-part><tp:taxon-name-part taxon-name-part-type="species" reg="flavonotatum">flavonotatum</tp:taxon-name-part></tp:taxon-name></italic> Chûjô <bold>E</bold><italic><tp:taxon-name><tp:taxon-name-part taxon-name-part-type="genus" reg="Sphaeroderma">S.</tp:taxon-name-part><tp:taxon-name-part taxon-name-part-type="species" reg="jungchani">jungchani</tp:taxon-name-part></tp:taxon-name></italic> sp. nov.</p></caption><graphic xmlns:xlink="http://www.w3.org/1999/xlink" xlink:href="zookeys-1185-001_article-112099__-g002.jpg" position="float" orientation="portrait" xlink:type="simple" id="oo_942952.jpg"><uri content-type="original_file" xlink:type="simple">https://binary.pensoft.net/fig/942952</uri></graphic></fig><fig id="F8" position="float" orientation="portrait"><object-id xmlns:xlink="http://www.w3.org/1999/xlink" content-type="doi" xlink:type="simple">10.3897/zookeys.1185.112099.figure8</object-id><object-id xmlns:xlink="http://www.w3.org/1999/xlink" content-type="arpha" xlink:type="simple">B22AD0CA-BE2D-5583-9A7F-4195EF394C4F</object-id><label>Figure 8.</label><caption><p>Habitus of <italic><tp:taxon-name><tp:taxon-name-part taxon-name-part-type="genus" reg="Sphaeroderma">Sphaeroderma</tp:taxon-name-part><tp:taxon-name-part taxon-name-part-type="species" reg="flavonotata">flavonotata</tp:taxon-name-part></tp:taxon-name></italic> Chûjô and <italic><tp:taxon-name><tp:taxon-name-part taxon-name-part-type="genus" reg="Sphaeroderma">S.</tp:taxon-name-part><tp:taxon-name-part taxon-name-part-type="species" reg="jungchani">jungchani</tp:taxon-name-part></tp:taxon-name></italic> sp. nov. <bold>A</bold><italic><tp:taxon-name><tp:taxon-name-part taxon-name-part-type="genus" reg="Sphaeroderma">S.</tp:taxon-name-part><tp:taxon-name-part taxon-name-part-type="species" reg="flavonotata">flavonotata</tp:taxon-name-part></tp:taxon-name></italic> Chûjô, male, dorsal view <bold>B</bold> ditto, ventral view <bold>C</bold> ditto, lateral view <bold>D</bold><italic><tp:taxon-name><tp:taxon-name-part taxon-name-part-type="genus" reg="Sphaeroderma">S.</tp:taxon-name-part><tp:taxon-name-part taxon-name-part-type="species" reg="flavonotata">flavonotata</tp:taxon-name-part></tp:taxon-name></italic> Chûjô, female, dorsal view <bold>E</bold> ditto, ventral view <bold>F</bold> ditto, lateral view <bold>G</bold><italic><tp:taxon-name><tp:taxon-name-part taxon-name-part-type="genus" reg="Sphaeroderma">S.</tp:taxon-name-part><tp:taxon-name-part taxon-name-part-type="species" reg="jungchani">jungchani</tp:taxon-name-part></tp:taxon-name></italic> sp. nov., male, dorsal view <bold>H</bold> ditto, ventral view <bold>I</bold> ditto, lateral view.</p></caption><graphic xmlns:xlink="http://www.w3.org/1999/xlink" xlink:href="zookeys-1185-001_article-112099__-g008.jpg" position="float" orientation="portrait" xlink:type="simple" id="oo_942958.jpg"><uri content-type="original_file" xlink:type="simple">https://binary.pensoft.net/fig/942958</uri></graphic></fig><fig id="F4" position="float" orientation="portrait"><object-id xmlns:xlink="http://www.w3.org/1999/xlink" content-type="doi" xlink:type="simple">10.3897/zookeys.1185.112099.figure4</object-id><object-id xmlns:xlink="http://www.w3.org/1999/xlink" content-type="arpha" xlink:type="simple">DC18A4CE-3CAC-5B9B-B974-492325A1FF62</object-id><label>Figure 4.</label><caption><p>Diagnostic characters of <italic><tp:taxon-name><tp:taxon-name-part taxon-name-part-type="genus" reg="Sphaeroderma">Sphaeroderma</tp:taxon-name-part><tp:taxon-name-part taxon-name-part-type="species" reg="hsui">hsui</tp:taxon-name-part></tp:taxon-name></italic> sp. nov. <bold>A</bold> antenna, male <bold>B</bold> antenna, female <bold>C</bold> aedeagus, dorsal view <bold>D</bold> aedeagus, lateral view <bold>E</bold> abdominal ventrite VIII, female <bold>F</bold> spermatheca <bold>G</bold> gonocoxae.</p></caption><graphic xmlns:xlink="http://www.w3.org/1999/xlink" xlink:href="zookeys-1185-001_article-112099__-g004.jpg" position="float" orientation="portrait" xlink:type="simple" id="oo_942954.jpg"><uri content-type="original_file" xlink:type="simple">https://binary.pensoft.net/fig/942954</uri></graphic></fig><fig id="F6" position="float" orientation="portrait"><object-id xmlns:xlink="http://www.w3.org/1999/xlink" content-type="doi" xlink:type="simple">10.3897/zookeys.1185.112099.figure6</object-id><object-id xmlns:xlink="http://www.w3.org/1999/xlink" content-type="arpha" xlink:type="simple">3ADD5815-21E1-5ACD-B08D-05FDDCC99B3D</object-id><label>Figure 6.</label><caption><p>Diagnostic characters of <italic><tp:taxon-name><tp:taxon-name-part taxon-name-part-type="genus" reg="Sphaeroderma">Sphaeroderma</tp:taxon-name-part><tp:taxon-name-part taxon-name-part-type="species" reg="changi">changi</tp:taxon-name-part></tp:taxon-name></italic> sp. nov. <bold>A</bold> antenna, male <bold>B</bold> antenna, female <bold>C</bold> aedeagus, dorsal view <bold>D</bold> aedeagus, lateral view <bold>E</bold> abdominal ventrite VIII, female <bold>F</bold> spermatheca <bold>G</bold> gonocoxae.</p></caption><graphic xmlns:xlink="http://www.w3.org/1999/xlink" xlink:href="zookeys-1185-001_article-112099__-g006.jpg" position="float" orientation="portrait" xlink:type="simple" id="oo_942956.jpg"><uri content-type="original_file" xlink:type="simple">https://binary.pensoft.net/fig/942956</uri></graphic></fig><fig id="F9" position="float" orientation="portrait"><object-id xmlns:xlink="http://www.w3.org/1999/xlink" content-type="doi" xlink:type="simple">10.3897/zookeys.1185.112099.figure9</object-id><object-id xmlns:xlink="http://www.w3.org/1999/xlink" content-type="arpha" xlink:type="simple">328EEFCD-91CD-575E-B575-A9BF42DE321E</object-id><label>Figure 9.</label><caption><p>Diagnostic characters of <italic><tp:taxon-name><tp:taxon-name-part taxon-name-part-type="genus" reg="Sphaeroderma">Sphaeroderma</tp:taxon-name-part><tp:taxon-name-part taxon-name-part-type="species" reg="flavonotata">flavonotata</tp:taxon-name-part></tp:taxon-name></italic> Chûjô <bold>A</bold> antenna, male <bold>B</bold> antenna, female <bold>C</bold> aedeagus, dorsal view <bold>D</bold> aedeagus, lateral view <bold>E</bold> abdominal ventrite VIII, female <bold>F</bold> spermatheca <bold>G</bold> gonocoxae.</p></caption><graphic xmlns:xlink="http://www.w3.org/1999/xlink" xlink:href="zookeys-1185-001_article-112099__-g009.jpg" position="float" orientation="portrait" xlink:type="simple" id="oo_942959.jpg"><uri content-type="original_file" xlink:type="simple">https://binary.pensoft.net/fig/942959</uri></graphic></fig><fig id="F7" position="float" orientation="portrait"><object-id xmlns:xlink="http://www.w3.org/1999/xlink" content-type="doi" xlink:type="simple">10.3897/zookeys.1185.112099.figure7</object-id><object-id xmlns:xlink="http://www.w3.org/1999/xlink" content-type="arpha" xlink:type="simple">45A2911A-BCCA-5CE5-83DB-B5C743BC38C0</object-id><label>Figure 7.</label><caption><p>Diagnostic characters of <italic><tp:taxon-name><tp:taxon-name-part taxon-name-part-type="genus" reg="Sphaeroderma">Sphaeroderma</tp:taxon-name-part><tp:taxon-name-part taxon-name-part-type="species" reg="sheipaensis">sheipaensis</tp:taxon-name-part></tp:taxon-name></italic> sp. nov. and <italic><tp:taxon-name><tp:taxon-name-part taxon-name-part-type="genus" reg="Sphaeroderma">S.</tp:taxon-name-part><tp:taxon-name-part taxon-name-part-type="species" reg="jungchani">jungchani</tp:taxon-name-part></tp:taxon-name></italic> Lee, sp. nov. <bold>A</bold> antenna, male, <italic><tp:taxon-name><tp:taxon-name-part taxon-name-part-type="genus" reg="Sphaeroderma">S.</tp:taxon-name-part><tp:taxon-name-part taxon-name-part-type="species" reg="jungchani">jungchani</tp:taxon-name-part></tp:taxon-name></italic> sp. nov. <bold>B</bold> antenna, female, <italic><tp:taxon-name><tp:taxon-name-part taxon-name-part-type="genus" reg="Sphaeroderma">Sphaeroderma</tp:taxon-name-part><tp:taxon-name-part taxon-name-part-type="species" reg="sheipaensis">sheipaensis</tp:taxon-name-part></tp:taxon-name></italic> sp. nov. <bold>C</bold> aedeagus, dorsal view, <italic><tp:taxon-name><tp:taxon-name-part taxon-name-part-type="genus" reg="Sphaeroderma">S.</tp:taxon-name-part><tp:taxon-name-part taxon-name-part-type="species" reg="jungchani">jungchani</tp:taxon-name-part></tp:taxon-name></italic> sp. nov. <bold>D</bold> ditto, lateral view <bold>E</bold> abdominal ventrite VIII, female, <italic><tp:taxon-name><tp:taxon-name-part taxon-name-part-type="genus" reg="Sphaeroderma">S.</tp:taxon-name-part><tp:taxon-name-part taxon-name-part-type="species" reg="sheipaensis">sheipaensis</tp:taxon-name-part></tp:taxon-name></italic> sp. nov. <bold>F</bold> spermatheca, <italic><tp:taxon-name><tp:taxon-name-part taxon-name-part-type="genus" reg="Sphaeroderma">S.</tp:taxon-name-part><tp:taxon-name-part taxon-name-part-type="species" reg="sheipaensis">sheipaensis</tp:taxon-name-part></tp:taxon-name></italic> sp. nov. <bold>G</bold> gonocoxae, <italic><tp:taxon-name><tp:taxon-name-part taxon-name-part-type="genus" reg="Sphaeroderma">S.</tp:taxon-name-part><tp:taxon-name-part taxon-name-part-type="species" reg="sheipaensis">sheipaensis</tp:taxon-name-part></tp:taxon-name></italic> sp. nov.</p></caption><graphic xmlns:xlink="http://www.w3.org/1999/xlink" xlink:href="zookeys-1185-001_article-112099__-g007.jpg" position="float" orientation="portrait" xlink:type="simple" id="oo_942957.jpg"><uri content-type="original_file" xlink:type="simple">https://binary.pensoft.net/fig/942957</uri></graphic></fig></tp:treatment-sec><ref-list><ref id="B15"><mixed-citation xmlns:xlink="http://www.w3.org/1999/xlink" xlink:type="simple"><person-group><name name-style="western"><surname>Maulik</surname><given-names>S</given-names></name></person-group> (<year>1926</year>) <source>The Fauna of British India, including Ceylon and Burma. <tp:taxon-name><tp:taxon-name-part taxon-name-part-type="order">Coleoptera</tp:taxon-name-part></tp:taxon-name>. <tp:taxon-name><tp:taxon-name-part taxon-name-part-type="family">Chrysomelidae</tp:taxon-name-part></tp:taxon-name> (<tp:taxon-name><tp:taxon-name-part taxon-name-part-type="subfamily">Chrysomelinae</tp:taxon-name-part></tp:taxon-name> and <tp:taxon-name><tp:taxon-name-part taxon-name-part-type="subfamily">Halticinae</tp:taxon-name-part></tp:taxon-name>).</source><publisher-name>Taylor and Francis</publisher-name>, <publisher-loc>London</publisher-loc>, <size units="page">442 pp</size>.</mixed-citation></ref><ref id="B13"><mixed-citation xmlns:xlink="http://www.w3.org/1999/xlink" xlink:type="simple"><person-group><name name-style="western"><surname>Konstantinov</surname><given-names>AS</given-names></name><name name-style="western"><surname>Vandenberg</surname><given-names>NJ</given-names></name></person-group> (<year>1996</year>) <article-title>Handbook of Palearctic flea beetles (<tp:taxon-name><tp:taxon-name-part taxon-name-part-type="order">Coleoptera</tp:taxon-name-part></tp:taxon-name>: <tp:taxon-name><tp:taxon-name-part taxon-name-part-type="family">Chrysomelidae</tp:taxon-name-part></tp:taxon-name>: <tp:taxon-name><tp:taxon-name-part taxon-name-part-type="subfamily">Alticinae</tp:taxon-name-part></tp:taxon-name>).</article-title><source>Contributions on Entomology, International</source><volume>1</volume>(<issue>3</issue>): <fpage>1</fpage>–<lpage>439</lpage>.</mixed-citation></ref><ref id="B18"><mixed-citation xmlns:xlink="http://www.w3.org/1999/xlink" xlink:type="simple"><person-group><name name-style="western"><surname>Scherer</surname><given-names>G</given-names></name></person-group> (<year>1961</year>) <article-title>Bestimmungsschlussel der Alticinen-Genera Afrikas (Col. Phytoph.).</article-title><source>Entomologisch Arbeiten aus dem Museum Georg Frey</source><volume>12</volume>: <fpage>251</fpage>–<lpage>288</lpage>.</mixed-citation></ref><ref id="B12"><mixed-citation xmlns:xlink="http://www.w3.org/1999/xlink" xlink:type="simple"><person-group><name name-style="western"><surname>Konstantinov</surname><given-names>AS</given-names></name><name name-style="western"><surname>Prathapan</surname><given-names>KD</given-names></name></person-group> (<year>2008</year>) <article-title>New generic synonyms in the Oriental flea beetles (<tp:taxon-name><tp:taxon-name-part taxon-name-part-type="order">Coleoptera</tp:taxon-name-part></tp:taxon-name>: <tp:taxon-name><tp:taxon-name-part taxon-name-part-type="family">Chrysomelidae</tp:taxon-name-part></tp:taxon-name>).</article-title><source>Coleopterists Bulletin</source><volume>62</volume>(<issue>3</issue>): <fpage>381</fpage>–<lpage>418</lpage>. <ext-link xlink:href="10.1649/1089.1" ext-link-type="doi" xlink:type="simple">https://doi.org/10.1649/1089.1</ext-link></mixed-citation></ref></ref-list></tp:taxon-treatment>
