# Supplementary material for: ﻿Four new species of Sphaeroderma Stephens (Coleoptera, Chrysomelidae, Galerucinae, Alticini) from Taiwan, with discussion on genus boundaries based on S.flavonotatum Chûjô and S.jungchani sp. nov
Source: Zookeys. 2023 Nov 27;1185:1–19. doi: 10.3897/zookeys.1185.112099 (PMC10696598; doi:10.3897/zookeys.1185.112099)
Supplement: XML Treatment for Sphaeroderma changi [file zookeys.1185.112099-treatment3.xml]

<!DOCTYPE tp:taxon-treatment
  PUBLIC "-//TaxonX//DTD Taxonomic Treatment Publishing DTD v0 20100105//EN" "tax-treatment-NSO.dtd">
<tp:taxon-treatment xmlns:tp="http://www.plazi.org/taxpub"><tp:treatment-meta><kwd-group><label>Taxon classification</label><kwd>
              <named-content content-type="kingdom">Animalia</named-content>
            </kwd><kwd>
              <named-content content-type="order">Coleoptera</named-content>
            </kwd><kwd>
              <named-content content-type="family">Chrysomelidae</named-content>
            </kwd></kwd-group><mixed-citation publication-type="journal"><person-group><name><surname>Lee</surname><given-names>Chi-Feng</given-names></name></person-group><article-title>﻿Four new species of <italic><tp:taxon-name><tp:taxon-name-part taxon-name-part-type="genus" reg="Sphaeroderma">Sphaeroderma</tp:taxon-name-part></tp:taxon-name></italic> Stephens (<tp:taxon-name><tp:taxon-name-part taxon-name-part-type="order">Coleoptera</tp:taxon-name-part></tp:taxon-name>, <tp:taxon-name><tp:taxon-name-part taxon-name-part-type="family">Chrysomelidae</tp:taxon-name-part></tp:taxon-name>, <tp:taxon-name><tp:taxon-name-part taxon-name-part-type="subfamily">Galerucinae</tp:taxon-name-part></tp:taxon-name>, <tp:taxon-name><tp:taxon-name-part taxon-name-part-type="tribe">Alticini</tp:taxon-name-part></tp:taxon-name>) from Taiwan, with discussion on genus boundaries based on <italic><tp:taxon-name><tp:taxon-name-part taxon-name-part-type="genus" reg="Sphaeroderma">S.</tp:taxon-name-part><tp:taxon-name-part taxon-name-part-type="species" reg="flavonotatum">flavonotatum</tp:taxon-name-part></tp:taxon-name></italic> Chûjô and <italic><tp:taxon-name><tp:taxon-name-part taxon-name-part-type="genus" reg="Sphaeroderma">S.</tp:taxon-name-part><tp:taxon-name-part taxon-name-part-type="species" reg="jungchani">jungchani</tp:taxon-name-part></tp:taxon-name></italic> sp. nov.</article-title><source>Zookeys</source><day>27</day><month>11</month><year>2023</year><volume>1185</volume><fpage>1</fpage><lpage>19</lpage><pub-id pub-id-type="doi">10.3897/zookeys.1185.112099</pub-id></mixed-citation></tp:treatment-meta><tp:nomenclature><label>﻿</label><tp:taxon-name>
            <object-id xmlns:xlink="http://www.w3.org/1999/xlink" content-type="arpha" xlink:type="simple">F967FCF8-5766-5534-A1D0-DA5F559F0B5D</object-id>
            <tp:taxon-name-part taxon-name-part-type="genus" reg="Sphaeroderma">Sphaeroderma</tp:taxon-name-part>
            <tp:taxon-name-part taxon-name-part-type="species" reg="changi">changi</tp:taxon-name-part>
            <object-id xmlns:xlink="http://www.w3.org/1999/xlink" content-type="zoobank" xlink:type="simple">https://zoobank.org/880B2056-1C8E-4C62-AFBB-434F07506557</object-id>
          </tp:taxon-name><tp:taxon-status xmlns:xlink="http://www.w3.org/1999/xlink" xlink:type="simple">sp. nov.</tp:taxon-status><xref ref-type="fig" rid="F2">Figs 2B</xref><xref ref-type="fig" rid="F5">, 5A–C</xref><xref ref-type="fig" rid="F6">, 6</xref></tp:nomenclature><tp:treatment-sec sec-type="Types" id="SECID0EEJAG"><title>Types.</title><p><bold><italic>Holotype</italic></bold> ♂ (<named-content xmlns:xlink="http://www.w3.org/1999/xlink" content-type="dwc:institutional_code" xlink:title="Applied Zoology Division, Taiwan Agricultural Research Institute" xlink:href="http://grbio.org/institution/taiwan-agricultural-research-institute" xlink:type="simple">TARI</named-content>). Taiwan: Miaoli, Hsishihshan trail (西勢山林道), 26.IX.2021, leg. Y.-F. Hsu. <bold><italic>Paratypes</italic>.</bold> 1♀ (<named-content xmlns:xlink="http://www.w3.org/1999/xlink" content-type="dwc:institutional_code" xlink:title="Applied Zoology Division, Taiwan Agricultural Research Institute" xlink:href="http://grbio.org/institution/taiwan-agricultural-research-institute" xlink:type="simple">TARI</named-content>), same but with “28.VIII.2021”.</p></tp:treatment-sec><tp:treatment-sec sec-type="description" id="SECID0E2JAG"><title>Description.</title><p>Length 3.2 mm, width 2.2 mm. Body color (Fig. <xref ref-type="fig" rid="F5">5A–C</xref>) yellowish or reddish-brown; head, pronotum, and legs blackish-brown; antennae blackish-brown except four basal antennomeres yellowish-brown. Antennae filiform in males (Fig. <xref ref-type="fig" rid="F6">6A</xref>), length ratios of antennomeres I–XI 1.0:0.7:0.4:0.5:0.7:0.7:0.8:0.8:0.8:0.8:1.2, length to width ratios of antennomeres I–XI 2.8:2.2:1.9:2.0:2.7:2.5:2.5:2.3:2.3:2.4:3.5; similar in females (Fig. <xref ref-type="fig" rid="F6">6B</xref>), length ratios of antennomeres I–XI 1.0:0.6:0.5:0.5:0.7:0.6:0.7:0.7:0.7:0.7:0.9, length to width ratios of antennomeres I–XI 2.9:2.2:2.1:2.1:2.7:2.4:2.7:2.6:2.5:2.4:3.2. Antennal calli transverse, with supracallinal sulci well developed. Pronotum 1.7× wider than long, disc with fine, scattered punctures the same size as those on elytra; lateral margins almost straight; anterolateral callosity protruding forward; posterolateral callosity poorly developed. Elytra 1.1–1.2 times longer than wide, sides widely rounded; disc with punctures entirely confused; humeral calli well developed. Abdominal ventrite V without internal median ridge in both sexes. Male genitalia: aedeagus (Fig. <xref ref-type="fig" rid="F6">6C, D</xref>) wide in dorsal view, 3.1× longer than wide; parallel-sided, apex narrowly rounded, strongly widened at apical 1/8; moderately curved at middle in lateral view; ventral surface with one pair of oblique ridges from apical 1/5 of lateral margins; ostium membranous and with Y-shaped sclerotized area. Female genitalia: ventrite VIII (Fig. <xref ref-type="fig" rid="F6">6E</xref>) with apical part triangular, but sides slightly narrowed near apex, apical margin smooth and with seven pairs of setae medially, disc with medial part membranous, spiculum short; gonocoxae (Fig. <xref ref-type="fig" rid="F6">6G</xref>) separated, longitudinally triangular, with dense, long setae along apical margins, with one slender and transverse basal sclerite; receptacle of spermatheca (Fig. <xref ref-type="fig" rid="F6">6F</xref>) moderately swollen; pump short and strongly curved, transverse wrinkles present on entire pump and extending onto half of receptacle; sclerotized proximal spermathecal duct long, with ramus oblong.</p></tp:treatment-sec><tp:treatment-sec sec-type="diagnosis" id="SECID0E4KAG"><title>Diagnosis.</title><p>Adults of <italic><tp:taxon-name><tp:taxon-name-part taxon-name-part-type="genus" reg="Sphaeroderma">Sphaeroderma</tp:taxon-name-part><tp:taxon-name-part taxon-name-part-type="species" reg="changi">changi</tp:taxon-name-part></tp:taxon-name></italic> sp. nov. have a characteristic and diagnostic color pattern (Fig. <xref ref-type="fig" rid="F5">5A–C</xref>). In addition, this new species differs from the other two Taiwanese species (<italic><tp:taxon-name><tp:taxon-name-part taxon-name-part-type="genus" reg="Sphaeroderma">S.</tp:taxon-name-part><tp:taxon-name-part taxon-name-part-type="species" reg="hsui">hsui</tp:taxon-name-part></tp:taxon-name></italic> sp. nov. and <italic><tp:taxon-name><tp:taxon-name-part taxon-name-part-type="genus" reg="Sphaeroderma">S.</tp:taxon-name-part><tp:taxon-name-part taxon-name-part-type="species" reg="sheipaensis">sheipaensis</tp:taxon-name-part></tp:taxon-name></italic> sp. nov.) based on the following combination of characters: yellowish-brown antennomeres I–IV and black antennomeres V–XI (Fig. <xref ref-type="fig" rid="F5">5A–C</xref>) [entire yellowish-brown antennae in <italic><tp:taxon-name><tp:taxon-name-part taxon-name-part-type="genus" reg="Sphaeroderma">S.</tp:taxon-name-part><tp:taxon-name-part taxon-name-part-type="species" reg="hsui">hsui</tp:taxon-name-part></tp:taxon-name></italic> sp. nov. (Fig. <xref ref-type="fig" rid="F3">3</xref>)]; transverse antennal calli with well-developed supracallinal sulci (Fig. <xref ref-type="fig" rid="F2">2B</xref>) [longitudinal antennal calli with poorly delimited supracallinal sulci in <italic><tp:taxon-name><tp:taxon-name-part taxon-name-part-type="genus" reg="Sphaeroderma">S.</tp:taxon-name-part><tp:taxon-name-part taxon-name-part-type="species" reg="hsui">hsui</tp:taxon-name-part></tp:taxon-name></italic> sp. nov. (Fig. <xref ref-type="fig" rid="F2">2A</xref>)]; wide aedeagus, 3.1× longer than wide, ventral disc with one pair of oblique ridges from apical 1/5 in lateral margin (Fig. <xref ref-type="fig" rid="F6">6C, D</xref>) [slender aedeagus, 4.0× longer than wide and ventral disc without oblique ridges in <italic><tp:taxon-name><tp:taxon-name-part taxon-name-part-type="genus" reg="Sphaeroderma">S.</tp:taxon-name-part><tp:taxon-name-part taxon-name-part-type="species" reg="hsui">hsui</tp:taxon-name-part></tp:taxon-name></italic> sp. nov. (Fig. <xref ref-type="fig" rid="F4">4C, D</xref>)]; triangular abdominal ventrite VIII in females with apical margin with seven pairs of setae at medial part, subapically and slightly narrowed sides (Fig. <xref ref-type="fig" rid="F6">6E</xref>) [apical margin lacking setae; subapically and moderately narrowed sides in <italic><tp:taxon-name><tp:taxon-name-part taxon-name-part-type="genus" reg="Sphaeroderma">S.</tp:taxon-name-part><tp:taxon-name-part taxon-name-part-type="species" reg="hsui">hsui</tp:taxon-name-part></tp:taxon-name></italic> sp. nov. (Fig. <xref ref-type="fig" rid="F4">4E</xref>)]; longitudinally triangular gonocoxae (Fig. <xref ref-type="fig" rid="F6">6G</xref>) [transversely triangular gonocoxae in <italic><tp:taxon-name><tp:taxon-name-part taxon-name-part-type="genus" reg="Sphaeroderma">S.</tp:taxon-name-part><tp:taxon-name-part taxon-name-part-type="species" reg="hsui">hsui</tp:taxon-name-part></tp:taxon-name></italic> sp. nov. (Fig. <xref ref-type="fig" rid="F4">4G</xref>) and <italic><tp:taxon-name><tp:taxon-name-part taxon-name-part-type="genus" reg="Sphaeroderma">S.</tp:taxon-name-part><tp:taxon-name-part taxon-name-part-type="species" reg="sheipaensis">sheipaensis</tp:taxon-name-part></tp:taxon-name></italic> sp. nov. (Fig. <xref ref-type="fig" rid="F7">7G</xref>)].</p></tp:treatment-sec><tp:treatment-sec sec-type="etymology" id="SECID0EWPAG"><title>Etymology.</title><p>This species is named for Mr Li-Jen Chang (張勵仁) for his assistance in conducting the project.</p></tp:treatment-sec><tp:treatment-sec sec-type="distribution" id="SECID0E2PAG"><title>Distribution.</title><p><italic><tp:taxon-name><tp:taxon-name-part taxon-name-part-type="genus" reg="Sphaeroderma">Sphaeroderma</tp:taxon-name-part><tp:taxon-name-part taxon-name-part-type="species" reg="changi">changi</tp:taxon-name-part></tp:taxon-name></italic> sp. nov. is a rarely collected species known from only one locality in Shei-Pa National Park.</p></tp:treatment-sec><tp:treatment-sec><!--Section generated to contain objects referenced in tp:taxon-treatment.--><fig id="F2" position="float" orientation="portrait"><object-id xmlns:xlink="http://www.w3.org/1999/xlink" content-type="doi" xlink:type="simple">10.3897/zookeys.1185.112099.figure2</object-id><object-id xmlns:xlink="http://www.w3.org/1999/xlink" content-type="arpha" xlink:type="simple">ADA0D268-A049-542C-A4CD-84C23E2DB8A4</object-id><label>Figure 2.</label><caption><p>Heads of <italic><tp:taxon-name><tp:taxon-name-part taxon-name-part-type="genus" reg="Sphaeroderma">Sphaeroderma</tp:taxon-name-part></tp:taxon-name></italic> species in frontal view <bold>A</bold><italic><tp:taxon-name><tp:taxon-name-part taxon-name-part-type="genus" reg="Sphaeroderma">S.</tp:taxon-name-part><tp:taxon-name-part taxon-name-part-type="species" reg="hsui">hsui</tp:taxon-name-part></tp:taxon-name></italic> sp. nov. <bold>B</bold><italic><tp:taxon-name><tp:taxon-name-part taxon-name-part-type="genus" reg="Sphaeroderma">S.</tp:taxon-name-part><tp:taxon-name-part taxon-name-part-type="species" reg="changi">changi</tp:taxon-name-part></tp:taxon-name></italic> sp. nov. <bold>C</bold><italic><tp:taxon-name><tp:taxon-name-part taxon-name-part-type="genus" reg="Sphaeroderma">S.</tp:taxon-name-part><tp:taxon-name-part taxon-name-part-type="species" reg="sheipaensis">sheipaensis</tp:taxon-name-part></tp:taxon-name></italic> sp. nov. <bold>D</bold><italic><tp:taxon-name><tp:taxon-name-part taxon-name-part-type="genus" reg="Sphaeroderma">S.</tp:taxon-name-part><tp:taxon-name-part taxon-name-part-type="species" reg="flavonotatum">flavonotatum</tp:taxon-name-part></tp:taxon-name></italic> Chûjô <bold>E</bold><italic><tp:taxon-name><tp:taxon-name-part taxon-name-part-type="genus" reg="Sphaeroderma">S.</tp:taxon-name-part><tp:taxon-name-part taxon-name-part-type="species" reg="jungchani">jungchani</tp:taxon-name-part></tp:taxon-name></italic> sp. nov.</p></caption><graphic xmlns:xlink="http://www.w3.org/1999/xlink" xlink:href="zookeys-1185-001_article-112099__-g002.jpg" position="float" orientation="portrait" xlink:type="simple" id="oo_942952.jpg"><uri content-type="original_file" xlink:type="simple">https://binary.pensoft.net/fig/942952</uri></graphic></fig><fig id="F5" position="float" orientation="portrait"><object-id xmlns:xlink="http://www.w3.org/1999/xlink" content-type="doi" xlink:type="simple">10.3897/zookeys.1185.112099.figure5</object-id><object-id xmlns:xlink="http://www.w3.org/1999/xlink" content-type="arpha" xlink:type="simple">9B619F7A-9EF4-5BEC-BA36-628E3D8FFD08</object-id><label>Figure 5.</label><caption><p>Habitus of <italic><tp:taxon-name><tp:taxon-name-part taxon-name-part-type="genus" reg="Sphaeroderma">Sphaeroderma</tp:taxon-name-part><tp:taxon-name-part taxon-name-part-type="species" reg="changi">changi</tp:taxon-name-part></tp:taxon-name></italic> sp. nov. and <italic><tp:taxon-name><tp:taxon-name-part taxon-name-part-type="genus" reg="Sphaeroderma">S.</tp:taxon-name-part><tp:taxon-name-part taxon-name-part-type="species" reg="sheipaensis">sheipaensis</tp:taxon-name-part></tp:taxon-name></italic> sp. nov. <bold>A</bold><italic><tp:taxon-name><tp:taxon-name-part taxon-name-part-type="genus" reg="Sphaeroderma">S.</tp:taxon-name-part><tp:taxon-name-part taxon-name-part-type="species" reg="changi">changi</tp:taxon-name-part></tp:taxon-name></italic> sp. nov., female, dorsal view <bold>B</bold> ditto, ventral view <bold>C</bold> ditto, lateral view <bold>D</bold><italic><tp:taxon-name><tp:taxon-name-part taxon-name-part-type="genus" reg="Sphaeroderma">S.</tp:taxon-name-part><tp:taxon-name-part taxon-name-part-type="species" reg="sheipaensis">sheipaensis</tp:taxon-name-part></tp:taxon-name></italic> sp. nov., female, dorsal view <bold>E</bold> ditto, ventral view <bold>F</bold> ditto, lateral view.</p></caption><graphic xmlns:xlink="http://www.w3.org/1999/xlink" xlink:href="zookeys-1185-001_article-112099__-g005.jpg" position="float" orientation="portrait" xlink:type="simple" id="oo_942955.jpg"><uri content-type="original_file" xlink:type="simple">https://binary.pensoft.net/fig/942955</uri></graphic></fig><fig id="F6" position="float" orientation="portrait"><object-id xmlns:xlink="http://www.w3.org/1999/xlink" content-type="doi" xlink:type="simple">10.3897/zookeys.1185.112099.figure6</object-id><object-id xmlns:xlink="http://www.w3.org/1999/xlink" content-type="arpha" xlink:type="simple">3ADD5815-21E1-5ACD-B08D-05FDDCC99B3D</object-id><label>Figure 6.</label><caption><p>Diagnostic characters of <italic><tp:taxon-name><tp:taxon-name-part taxon-name-part-type="genus" reg="Sphaeroderma">Sphaeroderma</tp:taxon-name-part><tp:taxon-name-part taxon-name-part-type="species" reg="changi">changi</tp:taxon-name-part></tp:taxon-name></italic> sp. nov. <bold>A</bold> antenna, male <bold>B</bold> antenna, female <bold>C</bold> aedeagus, dorsal view <bold>D</bold> aedeagus, lateral view <bold>E</bold> abdominal ventrite VIII, female <bold>F</bold> spermatheca <bold>G</bold> gonocoxae.</p></caption><graphic xmlns:xlink="http://www.w3.org/1999/xlink" xlink:href="zookeys-1185-001_article-112099__-g006.jpg" position="float" orientation="portrait" xlink:type="simple" id="oo_942956.jpg"><uri content-type="original_file" xlink:type="simple">https://binary.pensoft.net/fig/942956</uri></graphic></fig><fig id="F3" position="float" orientation="portrait"><object-id xmlns:xlink="http://www.w3.org/1999/xlink" content-type="doi" xlink:type="simple">10.3897/zookeys.1185.112099.figure3</object-id><object-id xmlns:xlink="http://www.w3.org/1999/xlink" content-type="arpha" xlink:type="simple">4B0E2619-A0CC-5ECA-89B8-37FB2E01891D</object-id><label>Figure 3.</label><caption><p>Habitus of <italic><tp:taxon-name><tp:taxon-name-part taxon-name-part-type="genus" reg="Sphaeroderma">Sphaeroderma</tp:taxon-name-part><tp:taxon-name-part taxon-name-part-type="species" reg="hsui">hsui</tp:taxon-name-part></tp:taxon-name></italic> sp. nov. <bold>A</bold> typical form, male, dorsal view <bold>B</bold> ditto, ventral view <bold>C</bold> ditto, lateral view <bold>D</bold> color variation, male, dorsal view <bold>E</bold> ditto, ventral view <bold>F</bold> ditto, lateral view <bold>G</bold> color variation, female, dorsal view <bold>H</bold> ditto, ventral view <bold>I</bold> ditto, lateral view.</p></caption><graphic xmlns:xlink="http://www.w3.org/1999/xlink" xlink:href="zookeys-1185-001_article-112099__-g003.jpg" position="float" orientation="portrait" xlink:type="simple" id="oo_942953.jpg"><uri content-type="original_file" xlink:type="simple">https://binary.pensoft.net/fig/942953</uri></graphic></fig><fig id="F4" position="float" orientation="portrait"><object-id xmlns:xlink="http://www.w3.org/1999/xlink" content-type="doi" xlink:type="simple">10.3897/zookeys.1185.112099.figure4</object-id><object-id xmlns:xlink="http://www.w3.org/1999/xlink" content-type="arpha" xlink:type="simple">DC18A4CE-3CAC-5B9B-B974-492325A1FF62</object-id><label>Figure 4.</label><caption><p>Diagnostic characters of <italic><tp:taxon-name><tp:taxon-name-part taxon-name-part-type="genus" reg="Sphaeroderma">Sphaeroderma</tp:taxon-name-part><tp:taxon-name-part taxon-name-part-type="species" reg="hsui">hsui</tp:taxon-name-part></tp:taxon-name></italic> sp. nov. <bold>A</bold> antenna, male <bold>B</bold> antenna, female <bold>C</bold> aedeagus, dorsal view <bold>D</bold> aedeagus, lateral view <bold>E</bold> abdominal ventrite VIII, female <bold>F</bold> spermatheca <bold>G</bold> gonocoxae.</p></caption><graphic xmlns:xlink="http://www.w3.org/1999/xlink" xlink:href="zookeys-1185-001_article-112099__-g004.jpg" position="float" orientation="portrait" xlink:type="simple" id="oo_942954.jpg"><uri content-type="original_file" xlink:type="simple">https://binary.pensoft.net/fig/942954</uri></graphic></fig><fig id="F7" position="float" orientation="portrait"><object-id xmlns:xlink="http://www.w3.org/1999/xlink" content-type="doi" xlink:type="simple">10.3897/zookeys.1185.112099.figure7</object-id><object-id xmlns:xlink="http://www.w3.org/1999/xlink" content-type="arpha" xlink:type="simple">45A2911A-BCCA-5CE5-83DB-B5C743BC38C0</object-id><label>Figure 7.</label><caption><p>Diagnostic characters of <italic><tp:taxon-name><tp:taxon-name-part taxon-name-part-type="genus" reg="Sphaeroderma">Sphaeroderma</tp:taxon-name-part><tp:taxon-name-part taxon-name-part-type="species" reg="sheipaensis">sheipaensis</tp:taxon-name-part></tp:taxon-name></italic> sp. nov. and <italic><tp:taxon-name><tp:taxon-name-part taxon-name-part-type="genus" reg="Sphaeroderma">S.</tp:taxon-name-part><tp:taxon-name-part taxon-name-part-type="species" reg="jungchani">jungchani</tp:taxon-name-part></tp:taxon-name></italic> Lee, sp. nov. <bold>A</bold> antenna, male, <italic><tp:taxon-name><tp:taxon-name-part taxon-name-part-type="genus" reg="Sphaeroderma">S.</tp:taxon-name-part><tp:taxon-name-part taxon-name-part-type="species" reg="jungchani">jungchani</tp:taxon-name-part></tp:taxon-name></italic> sp. nov. <bold>B</bold> antenna, female, <italic><tp:taxon-name><tp:taxon-name-part taxon-name-part-type="genus" reg="Sphaeroderma">Sphaeroderma</tp:taxon-name-part><tp:taxon-name-part taxon-name-part-type="species" reg="sheipaensis">sheipaensis</tp:taxon-name-part></tp:taxon-name></italic> sp. nov. <bold>C</bold> aedeagus, dorsal view, <italic><tp:taxon-name><tp:taxon-name-part taxon-name-part-type="genus" reg="Sphaeroderma">S.</tp:taxon-name-part><tp:taxon-name-part taxon-name-part-type="species" reg="jungchani">jungchani</tp:taxon-name-part></tp:taxon-name></italic> sp. nov. <bold>D</bold> ditto, lateral view <bold>E</bold> abdominal ventrite VIII, female, <italic><tp:taxon-name><tp:taxon-name-part taxon-name-part-type="genus" reg="Sphaeroderma">S.</tp:taxon-name-part><tp:taxon-name-part taxon-name-part-type="species" reg="sheipaensis">sheipaensis</tp:taxon-name-part></tp:taxon-name></italic> sp. nov. <bold>F</bold> spermatheca, <italic><tp:taxon-name><tp:taxon-name-part taxon-name-part-type="genus" reg="Sphaeroderma">S.</tp:taxon-name-part><tp:taxon-name-part taxon-name-part-type="species" reg="sheipaensis">sheipaensis</tp:taxon-name-part></tp:taxon-name></italic> sp. nov. <bold>G</bold> gonocoxae, <italic><tp:taxon-name><tp:taxon-name-part taxon-name-part-type="genus" reg="Sphaeroderma">S.</tp:taxon-name-part><tp:taxon-name-part taxon-name-part-type="species" reg="sheipaensis">sheipaensis</tp:taxon-name-part></tp:taxon-name></italic> sp. nov.</p></caption><graphic xmlns:xlink="http://www.w3.org/1999/xlink" xlink:href="zookeys-1185-001_article-112099__-g007.jpg" position="float" orientation="portrait" xlink:type="simple" id="oo_942957.jpg"><uri content-type="original_file" xlink:type="simple">https://binary.pensoft.net/fig/942957</uri></graphic></fig></tp:treatment-sec></tp:taxon-treatment>
